# Supplementary material for: Co-infection of Hepatitis B and Hepatitis C among HIV-infected patients: A cross-sectional study from tertiary care hospital of eastern Nepal
Source: PLoS One. 2022 Mar 3;17(3):e0264791. doi: 10.1371/journal.pone.0264791 (PMC8893711; doi:10.1371/journal.pone.0264791)
Supplement: S1 Data — (XLSX) [file pone.0264791.s001.xlsx]

## Sheet: Sheet1
Age	GenderCod	CD4 count	CD4CategoryOriginal	CD4Cat2	HIVDiagnosisDurationMonths	HIVDiagCat	HIVDiag12Cat	ARTDurationMonths	CatARTDuration	EverOnART	Cat12ARTDuration	HIVMono	HIVHBVOnly	HIVHCVOnly	HBV	HCV	HBV_HCV	RouteHIVTrans	MOTHIV2Cat	AgeCatOri4	AgeCat2	AgeCat3
11	1	580	1	1	0	1	1	0	1	0	1	1	0	0	0	0	0	3	2	1	1	1
31	1	1086	1	1	1	1	1	1	1	1	1	1	0	0	0	0	0	1	2	2	1	2
14	2	700	1	1	0	1	1	0	1	0	1	1	0	0	0	0	0	3	2	1	1	1
39	2	314	3	2	18	3	2	18	3	1	2	1	0	0	0	0	0	2	1	2	2	2
36	1	267	3	2	6	2	1	6	2	1	1	0	0	1	0	1	0	1	2	2	2	2
44	2	222	3	2	14	3	2	14	3	1	2	1	0	0	0	0	0	2	1	3	2	2
38	1	332	3	2	3	1	1	3	1	1	1	1	0	0	0	0	0	2	1	2	2	2
30	1	910	1	1	7	2	1	7	2	1	1	0	0	1	0	1	0	2	1	2	1	2
29	1	350	2	1	4	1	1	4	1	1	1	1	0	0	0	0	0	2	1	2	1	2
42	2	387	2	1	7	2	1	7	2	1	1	1	0	0	0	0	0	2	1	3	2	2
34	2	516	1	1	6	2	1	6	2	1	1	1	0	0	0	0	0	2	1	2	1	2
44	2	894	1	1	10	2	1	6	2	1	1	0	0	1	0	1	0	1	2	3	2	2
40	2	667	1	1	14	3	2	10	2	1	1	0	0	1	0	1	0	2	1	3	2	2
41	2	274	3	2	7	2	1	7	2	1	1	1	0	0	0	0	0	2	1	3	2	2
62	1	229	3	2	4	1	1	4	1	1	1	1	0	0	0	0	0	2	1	4	2	3
35	1	371	2	1	15	3	2	15	3	1	2	1	0	0	0	0	0	2	1	2	2	2
40	2	792	1	1	0	1	1	0	1	0	1	1	0	0	0	0	0	2	1	3	2	2
40	1	396	2	1	5	1	1	5	1	1	1	1	0	0	0	0	0	2	1	3	2	2
24	2	487	2	1	3	1	1	3	1	1	1	1	0	0	0	0	0	2	1	2	1	1
35	2	547	1	1	6	2	1	6	2	1	1	1	0	0	0	0	0	2	1	2	2	2
41	1	720	1	1	4	1	1	4	1	1	1	1	0	0	0	0	0	2	1	3	2	2
19	1	757	1	1	3	1	1	3	1	1	1	1	0	0	0	0	0	2	1	1	1	1
42	1	539	1	1	3	1	1	3	1	1	1	1	0	0	0	0	0	2	1	3	2	2
48	1	939	1	1	0	1	1	0	1	0	1	1	0	0	0	0	0	2	1	3	2	2
40	2	83	4	2	1	1	1	1	1	1	1	0	0	0	1	1	1	1	2	3	2	2
40	1	447	2	1	3	1	1	3	1	1	1	0	0	1	0	1	0	1	2	3	2	2
24	2	547	1	1	4	1	1	1	1	1	1	1	0	0	0	0	0	2	1	2	1	1
44	1	600	1	1	4	1	1	4	1	1	1	1	0	0	0	0	0	2	1	3	2	2
20	1	1389	1	1	7	2	1	7	2	1	1	0	0	1	0	1	0	1	2	2	1	1
32	2	943	1	1	6	2	1	6	2	1	1	0	0	1	0	1	0	1	2	2	1	2
36	2	638	1	1	3	1	1	3	1	1	1	1	0	0	0	0	0	2	1	2	2	2
37	1	604	1	1	2	1	1	2	1	1	1	1	0	0	0	0	0	2	1	2	2	2
28	2	1284	1	1	3	1	1	3	1	1	1	1	0	0	0	0	0	2	1	2	1	2
24	1	156	4	2	10	2	1	10	2	1	1	0	0	1	0	1	0	1	2	2	1	1
50	2	382	2	1	4	1	1	4	1	1	1	1	0	0	0	0	0	2	1	3	2	3
52	1	755	1	1	6	2	1	6	2	1	1	1	0	0	0	0	0	1	2	3	2	3
30	1	754	1	1	1	1	1	1	1	1	1	1	0	0	0	0	0	2	1	2	1	2
36	1	494	2	1	3	1	1	3	1	1	1	1	0	0	0	0	0	2	1	2	2	2
40	1	249	3	2	4	1	1	4	1	1	1	1	0	0	0	0	0	2	1	3	2	2
30	2	887	1	1	1	1	1	1	1	1	1	1	0	0	0	0	0	2	1	2	1	2
50	2	258	3	2	0	1	1	0	1	0	1	1	0	0	0	0	0	2	1	3	2	3
44	2	528	1	1	2	1	1	2	1	1	1	1	0	0	0	0	0	2	1	3	2	2
43	2	384	2	1	4	1	1	4	1	1	1	1	0	0	0	0	0	2	1	3	2	2
48	1	947	1	1	3	1	1	3	1	1	1	1	0	0	0	0	0	2	1	3	2	2
23	2	488	2	1	10	2	1	9	2	1	1	0	0	1	0	1	0	1	2	2	1	1
31	1	14	4	2	0	1	1	0	1	0	1	0	1	0	1	0	0	2	1	2	1	2
48	2	618	1	1	10	2	1	10	2	1	1	0	0	1	0	1	0	1	2	3	2	2
28	1	200	3	2	10	2	1	10	2	1	1	0	0	1	0	1	0	1	2	2	1	2
48	2	592	1	1	0	1	1	0	1	0	1	1	0	0	0	0	0	2	1	3	2	2
52	1	281	3	2	3	1	1	3	1	1	1	1	0	0	0	0	0	2	1	3	2	3
49	2	1014	1	1	5	1	1	5	1	1	1	1	0	0	0	0	0	2	1	3	2	2
16	2	210	3	2	9	2	1	9	2	1	1	1	0	0	0	0	0	3	2	1	1	1
25	2	656	1	1	4	1	1	4	1	1	1	1	0	0	0	0	0	2	1	2	1	2
46	1	971	1	1	4	1	1	4	1	1	1	1	0	0	0	0	0	2	1	3	2	2
37	2	700	1	1	10	2	1	8	2	1	1	0	0	1	0	1	0	1	2	2	2	2
42	2	319	3	2	16	3	2	11	2	1	1	0	0	1	0	1	0	1	2	3	2	2
33	2	348	3	2	10	2	1	8	2	1	1	0	0	1	0	1	0	1	2	2	1	2
40	1	1356	1	1	2	1	1	2	1	1	1	1	0	0	0	0	0	2	1	3	2	2
45	1	1252	1	1	12	3	1	12	3	1	1	1	0	0	0	0	0	2	1	3	2	2
26	2	28	4	2	2	1	1	2	1	1	1	1	0	0	0	0	0	2	1	2	1	2
30	2	365	2	1	2	1	1	2	1	1	1	1	0	0	0	0	0	1	2	2	1	2
10	1	777	1	1	1	1	1	1	1	1	1	1	0	0	0	0	0	3	2	1	1	1
20	1	450	2	1	7	2	1	7	2	1	1	0	1	0	1	0	0	1	2	2	1	1
20	2	320	3	2	10	2	1	10	2	1	1	0	0	1	0	1	0	1	2	2	1	1
51	1	825	1	1	3	1	1	3	1	1	1	1	0	0	0	0	0	1	2	3	2	3
39	1	795	1	1	3	1	1	3	1	1	1	1	0	0	0	0	0	1	2	2	2	2
63	2	468	2	1	4	1	1	4	1	1	1	1	0	0	0	0	0	1	2	4	2	3
32	2	510	1	1	4	1	1	4	1	1	1	1	0	0	0	0	0	1	2	2	1	2
48	2	3	4	2	2	1	1	2	1	1	1	1	0	0	0	0	0	1	2	3	2	2
33	2	294	3	2	3	1	1	3	1	1	1	1	0	0	0	0	0	1	2	2	1	2
26	2	30	4	2	7	2	1	7	2	1	1	0	0	0	1	1	1	1	2	2	1	2
55	1	363	2	1	3	1	1	3	1	1	1	1	0	0	0	0	0	1	2	3	2	3
37	1	574	1	1	9	2	1	9	2	1	1	0	0	1	0	1	0	1	2	2	2	2
53	2	304	3	2	3	1	1	3	1	1	1	1	0	0	0	0	0	1	2	3	2	3
43	2	438	2	1	3	1	1	3	1	1	1	1	0	0	0	0	0	1	2	3	2	2
40	2	448	2	1	18	3	2	18	3	1	2	1	0	0	0	0	0	2	1	3	2	2
40	2	552	1	1	4	1	1	4	1	1	1	1	0	0	0	0	0	2	1	3	2	2
22	1	514	1	1	7	2	1	7	2	1	1	0	0	1	0	1	0	1	2	2	1	1
28	2	745	1	1	4	1	1	4	1	1	1	1	0	0	0	0	0	2	1	2	1	2
28	1	1103	1	1	12	3	1	12	3	1	1	1	0	0	0	0	0	2	1	2	1	2
32	1	392	2	1	13	3	2	13	3	1	2	0	1	0	1	0	0	2	1	2	1	2
32	1	441	2	1	1	1	1	1	1	1	1	1	0	0	0	0	0	2	1	2	1	2
34	2	209	3	2	14	3	2	14	3	1	2	1	0	0	0	0	0	2	1	2	1	2
42	2	26	4	2	2	1	1	2	1	1	1	1	0	0	0	0	0	2	1	3	2	2
29	2	991	1	1	4	1	1	4	1	1	1	1	0	0	0	0	0	2	1	2	1	2
32	2	440	2	1	8	2	1	8	2	1	1	0	1	0	1	0	0	1	2	2	1	2
46	2	272	3	2	24	3	2	19	3	1	2	1	0	0	0	0	0	2	1	3	2	2
40	1	1702	1	1	9	2	1	9	2	1	1	1	0	0	0	0	0	2	1	3	2	2
37	2	467	2	1	2	1	1	2	1	1	1	1	0	0	0	0	0	2	1	2	2	2
20	1	497	2	1	1	1	1	1	1	1	1	1	0	0	0	0	0	1	2	2	1	1
39	2	910	1	1	1	1	1	1	1	1	1	1	0	0	0	0	0	2	1	2	2	2
38	2	315	3	2	1	1	1	1	1	1	1	1	0	0	0	0	0	2	1	2	2	2
31	1	445	2	1	6	2	1	6	2	1	1	0	0	1	0	1	0	2	1	2	1	2
34	2	548	1	1	5	1	1	5	1	1	1	1	0	0	0	0	0	1	2	2	1	2
40	2	855	1	1	7	2	1	7	2	1	1	0	0	1	0	1	0	1	2	3	2	2
29	2	328	3	2	1	1	1	1	1	1	1	1	0	0	0	0	0	2	1	2	1	2
29	1	538	1	1	1	1	1	1	1	1	1	1	0	0	0	0	0	2	1	2	1	2
36	1	500	1	1	2	1	1	2	1	1	1	1	0	0	0	0	0	2	1	2	2	2
45	1	720	1	1	5	1	1	5	1	1	1	1	0	0	0	0	0	1	2	3	2	2
53	1	879	1	1	1	1	1	1	1	1	1	1	0	0	0	0	0	2	1	3	2	3
33	1	778	1	1	1	1	1	1	1	1	1	1	0	0	0	0	0	2	1	2	1	2
37	2	211	3	2	0	1	1	0	1	0	1	1	0	0	0	0	0	2	1	2	2	2
54	2	511	1	1	1	1	1	1	1	1	1	1	0	0	0	0	0	1	2	3	2	3
33	2	453	2	1	0	1	1	0	1	0	1	1	0	0	0	0	0	2	1	2	1	2
25	2	398	2	1	18	3	2	18	3	1	2	1	0	0	0	0	0	2	1	2	1	2
23	1	536	1	1	6	2	1	6	2	1	1	1	0	0	0	0	0	2	1	2	1	1
56	2	314	3	2	14	3	2	14	3	1	2	1	0	0	0	0	0	1	2	3	2	3
39	2	526	1	1	3	1	1	3	1	1	1	1	0	0	0	0	0	2	1	2	2	2
63	1	45	4	2	7	2	1	7	2	1	1	1	0	0	0	0	0	2	1	4	2	3
46	1	451	2	1	4	1	1	4	1	1	1	1	0	0	0	0	0	2	1	3	2	2
39	2	380	2	1	7	2	1	7	2	1	1	0	1	0	1	0	0	1	2	2	2	2
24	2	480	2	1	6	2	1	6	2	1	1	0	0	1	0	1	0	1	2	2	1	1
47	1	229	3	2	10	2	1	6	2	1	1	1	0	0	0	0	0	2	1	3	2	2
30	2	184	4	2	14	3	2	10	2	1	1	0	0	1	0	1	0	2	1	2	1	2
44	2	765	1	1	7	2	1	7	2	1	1	0	0	1	0	1	0	2	1	3	2	2
23	1	355	2	1	4	1	1	4	1	1	1	1	0	0	0	0	0	1	2	2	1	1
22	2	1056	1	1	15	3	2	15	3	1	2	0	0	1	0	1	0	1	2	2	1	1
36	2	251	3	2	0	1	1	0	1	0	1	1	0	0	0	0	0	2	1	2	2	2
24	1	753	1	1	5	1	1	5	1	1	1	1	0	0	0	0	0	2	1	2	1	1
40	2	402	2	1	3	1	1	3	1	1	1	1	0	0	0	0	0	2	1	3	2	2
40	1	490	2	1	6	2	1	6	2	1	1	0	0	1	0	1	0	1	2	3	2	2
36	2	980	1	1	4	1	1	4	1	1	1	1	0	0	0	0	0	2	1	2	2	2
31	2	777	1	1	3	1	1	3	1	1	1	1	0	0	0	0	0	2	1	2	1	2
45	2	406	2	1	3	1	1	3	1	1	1	1	0	0	0	0	0	2	1	3	2	2
14	2	746	1	1	0	1	1	0	1	0	1	1	0	0	0	0	0	3	2	1	1	1
22	2	389	2	1	1	1	1	1	1	1	1	1	0	0	0	0	0	1	2	2	1	1
42	2	237	3	2	3	1	1	3	1	1	1	1	0	0	0	0	0	2	1	3	2	2
42	1	540	1	1	4	1	1	1	1	1	1	1	0	0	0	0	0	2	1	3	2	2
40	1	659	1	1	4	1	1	4	1	1	1	1	0	0	0	0	0	2	1	3	2	2
51	2	494	2	1	7	2	1	7	2	1	1	0	0	1	0	1	0	1	2	3	2	3
57	1	59	4	2	6	2	1	6	2	1	1	1	0	0	0	0	0	2	1	3	2	3
43	1	540	1	1	3	1	1	3	1	1	1	1	0	0	0	0	0	2	1	3	2	2
38	2	953	1	1	2	1	1	2	1	1	1	1	0	0	0	0	0	2	1	2	2	2
39	2	234	3	2	3	1	1	3	1	1	1	1	0	0	0	0	0	2	1	2	2	2
22	2	18	4	2	10	2	1	10	2	1	1	0	0	0	1	1	1	1	2	2	1	1
10	2	129	4	2	4	1	1	4	1	1	1	1	0	0	0	0	0	3	2	1	1	1
65	1	908	1	1	6	2	1	6	2	1	1	0	0	1	0	1	0	2	1	4	2	3
40	2	351	2	1	1	1	1	1	1	1	1	1	0	0	0	0	0	2	1	3	2	2
20	2	618	1	1	3	1	1	3	1	1	1	1	0	0	0	0	0	2	1	2	1	1
48	2	92	4	2	4	1	1	4	1	1	1	1	0	0	0	0	0	1	2	3	2	2
59	1	314	3	2	1	1	1	1	1	1	1	1	0	0	0	0	0	2	1	3	2	3
33	2	42	4	2	0	1	1	0	1	0	1	1	0	0	0	0	0	2	1	2	1	2
51	2	595	1	1	2	1	1	2	1	1	1	1	0	0	0	0	0	1	2	3	2	3
45	2	369	2	1	4	1	1	4	1	1	1	1	0	0	0	0	0	2	1	3	2	2
12	1	355	2	1	3	1	1	3	1	1	1	1	0	0	0	0	0	3	2	1	1	1
41	2	1133	1	1	10	2	1	9	2	1	1	0	0	1	0	1	0	2	1	3	2	2
40	2	1019	1	1	0	1	1	0	1	0	1	1	0	0	0	0	0	1	2	3	2	2
29	2	440	2	1	10	2	1	10	2	1	1	0	0	1	0	1	0	1	2	2	1	2
40	2	367	2	1	10	2	1	10	2	1	1	0	0	1	0	1	0	2	1	3	2	2
42	2	287	3	2	0	1	1	0	1	0	1	1	0	0	0	0	0	1	2	3	2	2
37	2	607	1	1	3	1	1	3	1	1	1	1	0	0	0	0	0	2	1	2	2	2
63	1	565	1	1	5	1	1	5	1	1	1	1	0	0	0	0	0	2	1	4	2	3
48	2	252	3	2	9	2	1	9	2	1	1	1	0	0	0	0	0	2	1	3	2	2
40	2	602	1	1	4	1	1	4	1	1	1	1	0	0	0	0	0	1	2	3	2	2
58	2	488	2	1	4	1	1	4	1	1	1	1	0	0	0	0	0	2	1	3	2	3
51	2	567	1	1	10	2	1	8	2	1	1	0	0	1	0	1	0	2	1	3	2	3
42	2	560	1	1	16	3	2	11	2	1	1	1	0	0	0	0	0	1	2	3	2	2
22	1	472	2	1	10	2	1	8	2	1	1	0	0	1	0	1	0	2	1	2	1	1
28	1	915	1	1	2	1	1	2	1	1	1	1	0	0	0	0	0	2	1	2	1	2
39	2	495	2	1	12	3	1	12	3	1	1	0	0	1	0	1	0	2	1	2	2	2
21	1	840	1	1	2	1	1	2	1	1	1	1	0	0	0	0	0	1	2	2	1	1
35	2	279	3	2	2	1	1	2	1	1	1	1	0	0	0	0	0	2	1	2	2	2
31	1	46	4	2	1	1	1	1	1	1	1	1	0	0	0	0	0	2	1	2	1	2
44	1	614	1	1	7	2	1	7	2	1	1	0	0	1	0	1	0	1	2	3	2	2
29	1	44	4	2	10	2	1	10	2	1	1	0	1	0	1	0	0	1	2	2	1	2
53	2	334	3	2	3	1	1	3	1	1	1	1	0	0	0	0	0	1	2	3	2	3
26	1	528	1	1	3	1	1	3	1	1	1	1	0	0	0	0	0	2	1	2	1	2
23	2	705	1	1	4	1	1	4	1	1	1	1	0	0	0	0	0	2	1	2	1	1
40	1	350	2	1	4	1	1	4	1	1	1	1	0	0	0	0	0	2	1	3	2	2
48	2	640	1	1	2	1	1	2	1	1	1	1	0	0	0	0	0	1	2	3	2	2
44	2	838	1	1	3	1	1	3	1	1	1	1	0	0	0	0	0	2	1	3	2	2
42	1	51	4	2	7	2	1	7	2	1	1	1	0	0	0	0	0	2	1	3	2	2
35	2	842	1	1	3	1	1	3	1	1	1	1	0	0	0	0	0	1	2	2	2	2
55	1	588	1	1	9	2	1	9	2	1	1	1	0	0	0	0	0	2	1	3	2	3
32	2	624	1	1	3	1	1	3	1	1	1	1	0	0	0	0	0	2	1	2	1	2
48	2	404	2	1	3	1	1	3	1	1	1	1	0	0	0	0	0	2	1	3	2	2
38	1	554	1	1	18	3	2	18	3	1	2	1	0	0	0	0	0	1	2	2	2	2
4	2	803	1	1	4	1	1	4	1	1	1	1	0	0	0	0	0	3	2	1	1	1
40	1	596	1	1	7	2	1	7	2	1	1	1	0	0	0	0	0	2	1	3	2	2
37	1	475	2	1	4	1	1	4	1	1	1	1	0	0	0	0	0	1	2	2	2	2
42	1	483	2	1	12	3	1	12	3	1	1	0	0	1	0	1	0	2	1	3	2	2
35	2	208	3	2	13	3	2	13	3	1	2	0	0	1	0	1	0	2	1	2	2	2
49	2	152	4	2	1	1	1	1	1	1	1	1	0	0	0	0	0	2	1	3	2	2
41	2	590	1	1	14	3	2	14	3	1	2	1	0	0	0	0	0	1	2	3	2	2
6	2	1020	1	1	2	1	1	2	1	1	1	1	0	0	0	0	0	3	2	1	1	1
32	1	473	2	1	4	1	1	4	1	1	1	1	0	0	0	0	0	2	1	2	1	2
30	1	758	1	1	8	2	1	8	2	1	1	1	0	0	0	0	0	1	2	2	1	2
35	2	453	2	1	24	3	2	19	3	1	2	0	0	0	1	1	1	2	1	2	2	2
46	1	1142	1	1	9	2	1	9	2	1	1	0	0	1	0	1	0	2	1	3	2	2
49	2	421	2	1	2	1	1	2	1	1	1	1	0	0	0	0	0	2	1	3	2	2
45	2	51	4	2	1	1	1	1	1	1	1	1	0	0	0	0	0	1	2	3	2	2
31	1	7	4	2	1	1	1	1	1	1	1	0	0	1	0	1	0	2	1	2	1	2
33	1	785	1	1	1	1	1	1	1	1	1	1	0	0	0	0	0	2	1	2	1	2
23	1	997	1	1	6	2	1	6	2	1	1	0	0	1	0	1	0	1	2	2	1	1
35	2	55	4	2	5	1	1	5	1	1	1	1	0	0	0	0	0	1	2	2	2	2
43	1	586	1	1	7	2	1	7	2	1	1	0	0	1	0	1	0	2	1	3	2	2
40	1	816	1	1	1	1	1	1	1	1	1	1	0	0	0	0	0	2	1	3	2	2
39	1	475	2	1	1	1	1	1	1	1	1	1	0	0	0	0	0	2	1	2	2	2
17	2	421	2	1	2	1	1	2	1	1	1	1	0	0	0	0	0	3	2	1	1	1
45	1	198	4	2	5	1	1	5	1	1	1	0	0	0	1	1	1	2	1	3	2	2
35	2	705	1	1	1	1	1	1	1	1	1	1	0	0	0	0	0	2	1	2	2	2
52	1	1131	1	1	4	1	1	4	1	1	1	1	0	0	0	0	0	1	2	3	2	3
38	2	414	2	1	6	2	1	6	2	1	1	0	1	0	1	0	0	2	1	2	2	2
29	1	650	1	1	1	1	1	1	1	1	1	1	0	0	0	0	0	2	1	2	1	2
12	2	609	1	1	3	1	1	3	1	1	1	1	0	0	0	0	0	3	2	1	1	1
44	1	1213	1	1	4	1	1	4	1	1	1	1	0	0	0	0	0	1	2	3	2	2
40	1	714	1	1	1	1	1	1	1	1	1	1	0	0	0	0	0	2	1	3	2	2
42	1	696	1	1	0	1	1	0	1	0	1	1	0	0	0	0	0	2	1	3	2	2
61	1	431	2	1	2	1	1	2	1	1	1	1	0	0	0	0	0	1	2	4	2	3
31	1	673	1	1	4	1	1	4	1	1	1	1	0	0	0	0	0	2	1	2	1	2
45	2	339	3	2	3	1	1	3	1	1	1	1	0	0	0	0	0	2	1	3	2	2
50	2	359	2	1	10	2	1	9	2	1	1	0	0	1	0	1	0	2	1	3	2	3
48	1	581	1	1	0	1	1	0	1	0	1	1	0	0	0	0	0	1	2	3	2	2
45	2	735	1	1	10	2	1	10	2	1	1	0	0	1	0	1	0	2	1	3	2	2
44	1	1145	1	1	10	2	1	10	2	1	1	1	0	0	0	0	0	2	1	3	2	2
38	2	360	2	1	0	1	1	0	1	0	1	1	0	0	0	0	0	1	2	2	2	2
42	1	38	4	2	3	1	1	3	1	1	1	1	0	0	0	0	0	2	1	3	2	2
40	1	26	4	2	5	1	1	5	1	1	1	1	0	0	0	0	0	2	1	3	2	2
53	2	657	1	1	9	2	1	9	2	1	1	1	0	0	0	0	0	2	1	3	2	3
38	1	1092	1	1	4	1	1	4	1	1	1	1	0	0	0	0	0	1	2	2	2	2
51	1	431	2	1	4	1	1	4	1	1	1	1	0	0	0	0	0	2	1	3	2	3
37	2	457	2	1	10	2	1	8	2	1	1	0	0	1	0	1	0	2	1	2	2	2
42	1	572	1	1	16	3	2	11	2	1	1	1	0	0	0	0	0	1	2	3	2	2
32	2	430	2	1	10	2	1	8	2	1	1	0	0	1	0	1	0	2	1	2	1	2
72	1	483	2	1	2	1	1	2	1	1	1	1	0	0	0	0	0	2	1	4	2	3
69	1	572	1	1	12	3	1	12	3	1	1	1	0	0	0	0	0	2	1	4	2	3
45	2	194	4	2	2	1	1	2	1	1	1	0	0	0	1	1	1	1	2	3	2	2
45	1	344	3	2	2	1	1	2	1	1	1	1	0	0	0	0	0	2	1	3	2	2
47	1	786	1	1	1	1	1	1	1	1	1	1	0	0	0	0	0	2	1	3	2	2
50	1	1025	1	1	7	2	1	7	2	1	1	1	0	0	0	0	0	2	1	3	2	3
22	1	302	3	2	10	2	1	10	2	1	1	1	0	0	0	0	0	2	1	2	1	1
19	2	1140	1	1	3	1	1	3	1	1	1	1	0	0	0	0	0	1	2	1	1	1
46	2	273	3	2	3	1	1	3	1	1	1	1	0	0	0	0	0	2	1	3	2	2
45	2	964	1	1	4	1	1	4	1	1	1	1	0	0	0	0	0	1	2	3	2	2
41	2	966	1	1	4	1	1	4	1	1	1	1	0	0	0	0	0	2	1	3	2	2
48	2	593	1	1	2	1	1	2	1	1	1	1	0	0	0	0	0	2	1	3	2	2
28	1	617	1	1	3	1	1	3	1	1	1	1	0	0	0	0	0	2	1	2	1	2
11	1	580	1	1	0	1	1	0	1	0	1	1	0	0	0	0	0	3	2	1	1	1
31	1	1086	1	1	1	1	1	1	1	1	1	1	0	0	0	0	0	1	2	2	1	2
14	2	700	1	1	0	1	1	0	1	0	1	1	0	0	0	0	0	3	2	1	1	1
39	2	314	3	2	18	3	2	18	3	1	2	1	0	0	0	0	0	2	1	2	2	2
36	1	267	3	2	6	2	1	6	2	1	1	0	0	1	0	1	0	1	2	2	2	2
44	2	222	3	2	14	3	2	14	3	1	2	1	0	0	0	0	0	2	1	3	2	2
38	1	332	3	2	3	1	1	3	1	1	1	1	0	0	0	0	0	2	1	2	2	2
30	1	910	1	1	7	2	1	7	2	1	1	0	0	1	0	1	0	2	1	2	1	2
29	1	350	2	1	4	1	1	4	1	1	1	1	0	0	0	0	0	2	1	2	1	2
42	2	387	2	1	7	2	1	7	2	1	1	1	0	0	0	0	0	2	1	3	2	2
34	2	516	1	1	6	2	1	6	2	1	1	1	0	0	0	0	0	2	1	2	1	2
44	2	894	1	1	10	2	1	6	2	1	1	0	0	1	0	1	0	1	2	3	2	2
40	2	667	1	1	14	3	2	10	2	1	1	0	0	1	0	1	0	2	1	3	2	2
41	2	274	3	2	7	2	1	7	2	1	1	1	0	0	0	0	0	2	1	3	2	2
62	1	229	3	2	4	1	1	4	1	1	1	1	0	0	0	0	0	2	1	4	2	3
35	1	371	2	1	15	3	2	15	3	1	2	1	0	0	0	0	0	2	1	2	2	2
40	2	792	1	1	0	1	1	0	1	0	1	1	0	0	0	0	0	2	1	3	2	2
40	1	396	2	1	5	1	1	5	1	1	1	1	0	0	0	0	0	2	1	3	2	2
24	2	487	2	1	3	1	1	3	1	1	1	1	0	0	0	0	0	2	1	2	1	1
35	2	547	1	1	6	2	1	6	2	1	1	1	0	0	0	0	0	2	1	2	2	2
41	1	720	1	1	4	1	1	4	1	1	1	1	0	0	0	0	0	2	1	3	2	2
19	1	757	1	1	3	1	1	3	1	1	1	1	0	0	0	0	0	2	1	1	1	1
42	1	539	1	1	3	1	1	3	1	1	1	1	0	0	0	0	0	2	1	3	2	2
48	1	939	1	1	0	1	1	0	1	0	1	1	0	0	0	0	0	2	1	3	2	2
40	2	83	4	2	1	1	1	1	1	1	1	0	0	0	1	1	1	1	2	3	2	2
40	1	447	2	1	3	1	1	3	1	1	1	0	0	1	0	1	0	1	2	3	2	2
24	2	547	1	1	4	1	1	1	1	1	1	1	0	0	0	0	0	2	1	2	1	1
44	1	600	1	1	4	1	1	4	1	1	1	1	0	0	0	0	0	2	1	3	2	2
20	1	1389	1	1	7	2	1	7	2	1	1	0	0	1	0	1	0	1	2	2	1	1
32	2	943	1	1	6	2	1	6	2	1	1	0	0	1	0	1	0	1	2	2	1	2
36	2	638	1	1	3	1	1	3	1	1	1	1	0	0	0	0	0	2	1	2	2	2
37	1	604	1	1	2	1	1	2	1	1	1	1	0	0	0	0	0	2	1	2	2	2
28	2	1284	1	1	3	1	1	3	1	1	1	1	0	0	0	0	0	2	1	2	1	2
24	1	156	4	2	10	2	1	10	2	1	1	0	0	1	0	1	0	1	2	2	1	1
50	2	382	2	1	4	1	1	4	1	1	1	1	0	0	0	0	0	2	1	3	2	3
52	1	755	1	1	6	2	1	6	2	1	1	1	0	0	0	0	0	1	2	3	2	3
30	1	754	1	1	1	1	1	1	1	1	1	1	0	0	0	0	0	2	1	2	1	2
36	1	494	2	1	3	1	1	3	1	1	1	1	0	0	0	0	0	2	1	2	2	2
40	1	249	3	2	4	1	1	4	1	1	1	1	0	0	0	0	0	2	1	3	2	2
30	2	887	1	1	1	1	1	1	1	1	1	1	0	0	0	0	0	2	1	2	1	2
50	2	258	3	2	0	1	1	0	1	0	1	1	0	0	0	0	0	2	1	3	2	3
44	2	528	1	1	2	1	1	2	1	1	1	1	0	0	0	0	0	2	1	3	2	2
43	2	384	2	1	4	1	1	4	1	1	1	1	0	0	0	0	0	2	1	3	2	2
48	1	947	1	1	3	1	1	3	1	1	1	1	0	0	0	0	0	2	1	3	2	2
33	2	488	2	1	10	2	1	9	2	1	1	0	0	1	0	1	0	1	2	2	1	2
31	1	14	4	2	0	1	1	0	1	0	1	0	1	0	1	0	0	2	1	2	1	2
48	2	618	1	1	10	2	1	10	2	1	1	0	0	1	0	1	0	1	2	3	2	2
28	1	200	3	2	10	2	1	10	2	1	1	0	0	1	0	1	0	1	2	2	1	2
48	2	592	1	1	0	1	1	0	1	0	1	1	0	0	0	0	0	2	1	3	2	2
52	1	281	3	2	3	1	1	3	1	1	1	1	0	0	0	0	0	2	1	3	2	3
49	2	1014	1	1	5	1	1	5	1	1	1	1	0	0	0	0	0	2	1	3	2	2
16	2	210	3	2	9	2	1	9	2	1	1	1	0	0	0	0	0	3	2	1	1	1
25	2	656	1	1	4	1	1	4	1	1	1	1	0	0	0	0	0	2	1	2	1	2
46	1	971	1	1	4	1	1	4	1	1	1	1	0	0	0	0	0	2	1	3	2	2
37	2	700	1	1	10	2	1	8	2	1	1	0	0	1	0	1	0	1	2	2	2	2
42	2	319	3	2	16	3	2	11	2	1	1	0	0	1	0	1	0	1	2	3	2	2
33	2	348	3	2	10	2	1	8	2	1	1	0	0	1	0	1	0	1	2	2	1	2
40	1	1356	1	1	2	1	1	2	1	1	1	1	0	0	0	0	0	2	1	3	2	2
45	1	1252	1	1	12	3	1	12	3	1	1	1	0	0	0	0	0	2	1	3	2	2
26	2	28	4	2	2	1	1	2	1	1	1	1	0	0	0	0	0	2	1	2	1	2
30	2	365	2	1	2	1	1	2	1	1	1	1	0	0	0	0	0	1	2	2	1	2
10	1	777	1	1	1	1	1	1	1	1	1	1	0	0	0	0	0	3	2	1	1	1
20	1	450	2	1	7	2	1	7	2	1	1	0	1	0	1	0	0	1	2	2	1	1
20	2	320	3	2	10	2	1	10	2	1	1	0	0	1	0	1	0	1	2	2	1	1
51	1	825	1	1	3	1	1	3	1	1	1	1	0	0	0	0	0	1	2	3	2	3
39	1	795	1	1	3	1	1	3	1	1	1	1	0	0	0	0	0	1	2	2	2	2
63	2	468	2	1	4	1	1	4	1	1	1	1	0	0	0	0	0	1	2	4	2	3
32	2	510	1	1	4	1	1	4	1	1	1	1	0	0	0	0	0	1	2	2	1	2
48	2	3	4	2	2	1	1	2	1	1	1	1	0	0	0	0	0	1	2	3	2	2
33	2	294	3	2	3	1	1	3	1	1	1	1	0	0	0	0	0	1	2	2	1	2
26	2	30	4	2	7	2	1	7	2	1	1	0	0	0	1	1	1	1	2	2	1	2
55	1	363	2	1	3	1	1	3	1	1	1	1	0	0	0	0	0	1	2	3	2	3
37	1	574	1	1	9	2	1	9	2	1	1	0	0	1	0	1	0	1	2	2	2	2
53	2	304	3	2	3	1	1	3	1	1	1	1	0	0	0	0	0	1	2	3	2	3
43	2	438	2	1	3	1	1	3	1	1	1	1	0	0	0	0	0	1	2	3	2	2
40	2	448	2	1	18	3	2	18	3	1	2	1	0	0	0	0	0	2	1	3	2	2
40	2	552	1	1	4	1	1	4	1	1	1	1	0	0	0	0	0	2	1	3	2	2
22	1	514	1	1	7	2	1	7	2	1	1	0	0	1	0	1	0	1	2	2	1	1
28	2	745	1	1	4	1	1	4	1	1	1	1	0	0	0	0	0	2	1	2	1	2
28	1	1103	1	1	12	3	1	12	3	1	1	1	0	0	0	0	0	2	1	2	1	2
32	1	392	2	1	13	3	2	13	3	1	2	0	1	0	1	0	0	2	1	2	1	2
32	1	441	2	1	1	1	1	1	1	1	1	1	0	0	0	0	0	2	1	2	1	2
34	2	209	3	2	14	3	2	14	3	1	2	1	0	0	0	0	0	2	1	2	1	2
42	2	26	4	2	2	1	1	2	1	1	1	1	0	0	0	0	0	2	1	3	2	2
29	2	991	1	1	4	1	1	4	1	1	1	1	0	0	0	0	0	2	1	2	1	2
32	2	440	2	1	8	2	1	8	2	1	1	0	1	0	1	0	0	1	2	2	1	2
46	2	272	3	2	24	3	2	19	3	1	2	1	0	0	0	0	0	2	1	3	2	2
40	1	1702	1	1	9	2	1	9	2	1	1	1	0	0	0	0	0	2	1	3	2	2
37	2	467	2	1	2	1	1	2	1	1	1	1	0	0	0	0	0	2	1	2	2	2
20	1	497	2	1	1	1	1	1	1	1	1	1	0	0	0	0	0	1	2	2	1	1
39	2	910	1	1	1	1	1	1	1	1	1	1	0	0	0	0	0	2	1	2	2	2
38	2	315	3	2	1	1	1	1	1	1	1	1	0	0	0	0	0	2	1	2	2	2
31	1	445	2	1	6	2	1	6	2	1	1	0	0	1	0	1	0	2	1	2	1	2
34	2	548	1	1	5	1	1	5	1	1	1	1	0	0	0	0	0	1	2	2	1	2
40	2	855	1	1	7	2	1	7	2	1	1	0	0	1	0	1	0	1	2	3	2	2
29	2	328	3	2	1	1	1	1	1	1	1	1	0	0	0	0	0	2	1	2	1	2
29	1	538	1	1	1	1	1	1	1	1	1	1	0	0	0	0	0	2	1	2	1	2
36	1	500	1	1	2	1	1	2	1	1	1	1	0	0	0	0	0	2	1	2	2	2
45	1	720	1	1	5	1	1	5	1	1	1	1	0	0	0	0	0	1	2	3	2	2
53	1	879	1	1	1	1	1	1	1	1	1	1	0	0	0	0	0	2	1	3	2	3
33	1	778	1	1	1	1	1	1	1	1	1	1	0	0	0	0	0	2	1	2	1	2
37	2	211	3	2	0	1	1	0	1	0	1	1	0	0	0	0	0	2	1	2	2	2
54	2	511	1	1	1	1	1	1	1	1	1	1	0	0	0	0	0	1	2	3	2	3
33	2	453	2	1	0	1	1	0	1	0	1	1	0	0	0	0	0	2	1	2	1	2
25	2	398	2	1	18	3	2	18	3	1	2	1	0	0	0	0	0	2	1	2	1	2
23	1	536	1	1	6	2	1	6	2	1	1	1	0	0	0	0	0	2	1	2	1	1
56	2	314	3	2	14	3	2	14	3	1	2	1	0	0	0	0	0	1	2	3	2	3
39	2	526	1	1	3	1	1	3	1	1	1	1	0	0	0	0	0	2	1	2	2	2
63	1	45	4	2	7	2	1	7	2	1	1	1	0	0	0	0	0	2	1	4	2	3
46	1	451	2	1	4	1	1	4	1	1	1	1	0	0	0	0	0	2	1	3	2	2
39	2	380	2	1	7	2	1	7	2	1	1	0	1	0	1	0	0	1	2	2	2	2
24	2	480	2	1	6	2	1	6	2	1	1	0	0	1	0	1	0	1	2	2	1	1
47	1	229	3	2	10	2	1	6	2	1	1	1	0	0	0	0	0	2	1	3	2	2
30	2	184	4	2	14	3	2	10	2	1	1	0	0	1	0	1	0	2	1	2	1	2
44	2	765	1	1	7	2	1	7	2	1	1	0	0	1	0	1	0	2	1	3	2	2
23	1	355	2	1	4	1	1	4	1	1	1	1	0	0	0	0	0	1	2	2	1	1
42	2	1056	1	1	15	3	2	15	3	1	2	0	0	1	0	1	0	1	2	3	2	2
36	2	251	3	2	0	1	1	0	1	0	1	1	0	0	0	0	0	2	1	2	2	2
24	1	753	1	1	5	1	1	5	1	1	1	1	0	0	0	0	0	2	1	2	1	1
40	2	402	2	1	3	1	1	3	1	1	1	1	0	0	0	0	0	2	1	3	2	2
40	1	490	2	1	6	2	1	6	2	1	1	0	0	1	0	1	0	1	2	3	2	2
36	2	980	1	1	4	1	1	4	1	1	1	1	0	0	0	0	0	2	1	2	2	2
31	2	777	1	1	3	1	1	3	1	1	1	1	0	0	0	0	0	2	1	2	1	2
45	2	406	2	1	3	1	1	3	1	1	1	1	0	0	0	0	0	2	1	3	2	2
14	2	746	1	1	0	1	1	0	1	0	1	1	0	0	0	0	0	3	2	1	1	1
22	2	389	2	1	1	1	1	1	1	1	1	1	0	0	0	0	0	1	2	2	1	1
42	2	237	3	2	3	1	1	3	1	1	1	1	0	0	0	0	0	2	1	3	2	2
42	1	540	1	1	4	1	1	1	1	1	1	1	0	0	0	0	0	2	1	3	2	2
40	1	659	1	1	4	1	1	4	1	1	1	1	0	0	0	0	0	2	1	3	2	2
51	2	494	2	1	7	2	1	7	2	1	1	0	0	1	0	1	0	1	2	3	2	3
57	1	59	4	2	6	2	1	6	2	1	1	1	0	0	0	0	0	2	1	3	2	3
43	1	540	1	1	3	1	1	3	1	1	1	1	0	0	0	0	0	2	1	3	2	2
38	2	953	1	1	2	1	1	2	1	1	1	1	0	0	0	0	0	2	1	2	2	2
39	2	234	3	2	3	1	1	3	1	1	1	1	0	0	0	0	0	2	1	2	2	2
36	2	18	4	2	10	2	1	10	2	1	1	0	0	0	1	1	1	1	2	2	2	2
10	2	129	4	2	4	1	1	4	1	1	1	1	0	0	0	0	0	3	2	1	1	1
65	1	908	1	1	6	2	1	6	2	1	1	0	0	1	0	1	0	2	1	4	2	3
40	2	351	2	1	1	1	1	1	1	1	1	1	0	0	0	0	0	2	1	3	2	2
20	2	618	1	1	3	1	1	3	1	1	1	1	0	0	0	0	0	2	1	2	1	1
48	2	92	4	2	4	1	1	4	1	1	1	1	0	0	0	0	0	1	2	3	2	2
59	1	314	3	2	1	1	1	1	1	1	1	1	0	0	0	0	0	2	1	3	2	3
33	2	42	4	2	0	1	1	0	1	0	1	1	0	0	0	0	0	2	1	2	1	2
51	2	595	1	1	2	1	1	2	1	1	1	1	0	0	0	0	0	1	2	3	2	3
45	2	369	2	1	4	1	1	4	1	1	1	1	0	0	0	0	0	2	1	3	2	2
12	1	355	2	1	3	1	1	3	1	1	1	1	0	0	0	0	0	3	2	1	1	1
41	2	1133	1	1	10	2	1	9	2	1	1	0	0	1	0	1	0	2	1	3	2	2
40	2	1019	1	1	0	1	1	0	1	0	1	1	0	0	0	0	0	1	2	3	2	2
49	2	440	2	1	10	2	1	10	2	1	1	0	0	1	0	1	0	1	2	3	2	2
40	2	367	2	1	10	2	1	10	2	1	1	0	0	1	0	1	0	2	1	3	2	2
42	2	287	3	2	0	1	1	0	1	0	1	1	0	0	0	0	0	1	2	3	2	2
37	2	607	1	1	3	1	1	3	1	1	1	1	0	0	0	0	0	2	1	2	2	2
63	1	565	1	1	5	1	1	5	1	1	1	1	0	0	0	0	0	2	1	4	2	3
48	2	252	3	2	9	2	1	9	2	1	1	1	0	0	0	0	0	2	1	3	2	2
40	2	602	1	1	4	1	1	4	1	1	1	1	0	0	0	0	0	1	2	3	2	2
58	2	488	2	1	4	1	1	4	1	1	1	1	0	0	0	0	0	2	1	3	2	3
51	2	567	1	1	10	2	1	8	2	1	1	0	0	1	0	1	0	2	1	3	2	3
42	2	560	1	1	16	3	2	11	2	1	1	1	0	0	0	0	0	1	2	3	2	2
22	1	472	2	1	10	2	1	8	2	1	1	0	0	1	0	1	0	2	1	2	1	1
28	1	915	1	1	2	1	1	2	1	1	1	1	0	0	0	0	0	2	1	2	1	2
39	2	495	2	1	12	3	1	12	3	1	1	0	0	1	0	1	0	2	1	2	2	2
21	1	840	1	1	2	1	1	2	1	1	1	1	0	0	0	0	0	1	2	2	1	1
35	2	279	3	2	2	1	1	2	1	1	1	1	0	0	0	0	0	2	1	2	2	2
31	1	46	4	2	1	1	1	1	1	1	1	1	0	0	0	0	0	2	1	2	1	2
44	1	614	1	1	7	2	1	7	2	1	1	0	0	1	0	1	0	1	2	3	2	2
29	1	44	4	2	10	2	1	10	2	1	1	0	1	0	1	0	0	1	2	2	1	2
53	2	334	3	2	3	1	1	3	1	1	1	1	0	0	0	0	0	1	2	3	2	3
26	1	528	1	1	3	1	1	3	1	1	1	1	0	0	0	0	0	2	1	2	1	2
23	2	705	1	1	4	1	1	4	1	1	1	1	0	0	0	0	0	2	1	2	1	1
40	1	350	2	1	4	1	1	4	1	1	1	1	0	0	0	0	0	2	1	3	2	2
48	2	640	1	1	2	1	1	2	1	1	1	1	0	0	0	0	0	1	2	3	2	2
44	2	838	1	1	3	1	1	3	1	1	1	1	0	0	0	0	0	2	1	3	2	2
42	1	51	4	2	7	2	1	7	2	1	1	1	0	0	0	0	0	2	1	3	2	2
35	2	842	1	1	3	1	1	3	1	1	1	1	0	0	0	0	0	1	2	2	2	2
55	1	588	1	1	9	2	1	9	2	1	1	1	0	0	0	0	0	2	1	3	2	3
32	2	624	1	1	3	1	1	3	1	1	1	1	0	0	0	0	0	2	1	2	1	2
48	2	404	2	1	3	1	1	3	1	1	1	1	0	0	0	0	0	2	1	3	2	2
38	1	554	1	1	18	3	2	18	3	1	2	1	0	0	0	0	0	1	2	2	2	2
4	2	803	1	1	4	1	1	4	1	1	1	1	0	0	0	0	0	3	2	1	1	1
40	1	596	1	1	7	2	1	7	2	1	1	1	0	0	0	0	0	2	1	3	2	2
37	1	475	2	1	4	1	1	4	1	1	1	1	0	0	0	0	0	1	2	2	2	2
42	1	483	2	1	12	3	1	12	3	1	1	0	0	1	0	1	0	2	1	3	2	2
35	2	208	3	2	13	3	2	13	3	1	2	0	0	1	0	1	0	2	1	2	2	2
49	2	152	4	2	1	1	1	1	1	1	1	1	0	0	0	0	0	2	1	3	2	2
41	2	590	1	1	14	3	2	14	3	1	2	1	0	0	0	0	0	1	2	3	2	2
6	2	1020	1	1	2	1	1	2	1	1	1	1	0	0	0	0	0	3	2	1	1	1
32	1	473	2	1	4	1	1	4	1	1	1	1	0	0	0	0	0	2	1	2	1	2
30	1	758	1	1	8	2	1	8	2	1	1	1	0	0	0	0	0	1	2	2	1	2
35	2	453	2	1	24	3	2	19	3	1	2	0	0	0	1	1	1	2	1	2	2	2
46	1	1142	1	1	9	2	1	9	2	1	1	0	0	1	0	1	0	2	1	3	2	2
49	2	421	2	1	2	1	1	2	1	1	1	1	0	0	0	0	0	2	1	3	2	2
45	2	51	4	2	1	1	1	1	1	1	1	1	0	0	0	0	0	1	2	3	2	2
31	1	7	4	2	1	1	1	1	1	1	1	0	0	1	0	1	0	2	1	2	1	2
33	1	785	1	1	1	1	1	1	1	1	1	1	0	0	0	0	0	2	1	2	1	2
23	1	997	1	1	6	2	1	6	2	1	1	0	0	1	0	1	0	1	2	2	1	1
35	2	55	4	2	5	1	1	5	1	1	1	1	0	0	0	0	0	1	2	2	2	2
43	1	586	1	1	7	2	1	7	2	1	1	0	0	1	0	1	0	2	1	3	2	2
40	1	816	1	1	1	1	1	1	1	1	1	1	0	0	0	0	0	2	1	3	2	2
39	1	475	2	1	1	1	1	1	1	1	1	1	0	0	0	0	0	2	1	2	2	2
17	2	421	2	1	2	1	1	2	1	1	1	1	0	0	0	0	0	3	2	1	1	1
45	1	198	4	2	5	1	1	5	1	1	1	0	0	0	1	1	1	2	1	3	2	2
35	2	705	1	1	1	1	1	1	1	1	1	1	0	0	0	0	0	2	1	2	2	2
52	1	1131	1	1	4	1	1	4	1	1	1	1	0	0	0	0	0	1	2	3	2	3
38	2	414	2	1	6	2	1	6	2	1	1	0	1	0	1	0	0	2	1	2	2	2
29	1	650	1	1	1	1	1	1	1	1	1	1	0	0	0	0	0	2	1	2	1	2
12	2	609	1	1	3	1	1	3	1	1	1	1	0	0	0	0	0	3	2	1	1	1
44	1	1213	1	1	4	1	1	4	1	1	1	1	0	0	0	0	0	1	2	3	2	2
40	1	714	1	1	1	1	1	1	1	1	1	1	0	0	0	0	0	2	1	3	2	2
42	1	696	1	1	0	1	1	0	1	0	1	1	0	0	0	0	0	2	1	3	2	2
61	1	431	2	1	2	1	1	2	1	1	1	1	0	0	0	0	0	1	2	4	2	3
31	1	673	1	1	4	1	1	4	1	1	1	1	0	0	0	0	0	2	1	2	1	2
45	2	339	3	2	3	1	1	3	1	1	1	1	0	0	0	0	0	2	1	3	2	2
50	2	359	2	1	10	2	1	9	2	1	1	0	0	1	0	1	0	2	1	3	2	3
48	1	581	1	1	0	1	1	0	1	0	1	1	0	0	0	0	0	1	2	3	2	2
45	2	735	1	1	10	2	1	10	2	1	1	0	0	1	0	1	0	2	1	3	2	2
44	1	1145	1	1	10	2	1	10	2	1	1	1	0	0	0	0	0	2	1	3	2	2
38	2	360	2	1	0	1	1	0	1	0	1	1	0	0	0	0	0	1	2	2	2	2
42	1	38	4	2	3	1	1	3	1	1	1	1	0	0	0	0	0	2	1	3	2	2
40	1	26	4	2	5	1	1	5	1	1	1	1	0	0	0	0	0	2	1	3	2	2
53	2	657	1	1	9	2	1	9	2	1	1	1	0	0	0	0	0	2	1	3	2	3
38	1	1092	1	1	4	1	1	4	1	1	1	1	0	0	0	0	0	1	2	2	2	2
51	1	431	2	1	4	1	1	4	1	1	1	1	0	0	0	0	0	2	1	3	2	3
37	2	457	2	1	10	2	1	8	2	1	1	0	0	1	0	1	0	2	1	2	2	2
42	1	572	1	1	16	3	2	11	2	1	1	1	0	0	0	0	0	1	2	3	2	2
32	2	430	2	1	10	2	1	8	2	1	1	0	0	1	0	1	0	2	1	2	1	2
72	1	483	2	1	2	1	1	2	1	1	1	1	0	0	0	0	0	2	1	4	2	3
69	1	572	1	1	12	3	1	12	3	1	1	1	0	0	0	0	0	2	1	4	2	3
45	2	194	4	2	2	1	1	2	1	1	1	0	0	0	1	1	1	1	2	3	2	2
45	1	344	3	2	2	1	1	2	1	1	1	1	0	0	0	0	0	2	1	3	2	2
47	1	786	1	1	1	1	1	1	1	1	1	1	0	0	0	0	0	2	1	3	2	2
50	1	1025	1	1	7	2	1	7	2	1	1	1	0	0	0	0	0	2	1	3	2	3
22	1	302	3	2	10	2	1	10	2	1	1	1	0	0	0	0	0	2	1	2	1	1
19	2	1140	1	1	3	1	1	3	1	1	1	1	0	0	0	0	0	1	2	1	1	1
46	2	273	3	2	3	1	1	3	1	1	1	1	0	0	0	0	0	2	1	3	2	2
45	2	964	1	1	4	1	1	4	1	1	1	1	0	0	0	0	0	1	2	3	2	2
41	2	966	1	1	4	1	1	4	1	1	1	1	0	0	0	0	0	2	1	3	2	2
48	2	593	1	1	2	1	1	2	1	1	1	1	0	0	0	0	0	2	1	3	2	2
28	1	617	1	1	3	1	1	3	1	1	1	1	0	0	0	0	0	2	1	2	1	2

## Sheet: Sheet3
	CD4CatOriginal			CD4Cat2
	1	≥500		≥350=1
	2	350-499		<350=2
	3	200-349
	4	<200
	Gender		AgeCatOri4		RouteHIVTransmission		MOTHIVCat2
	Female=1		<20=1		IVDU=1		Sexual=1
	Male=2		20-39=2		Sexual=2		Others=2
			40-59=3		Vertical=3
	HBV/HCV Status		≥60=4
	Negative=0
	Positive=1
	AgeCat3		HIVDiagnosisMonths			EverOnART
	<25=1		<6=1			No=0
	25-49=2		6-12=2			Yes=1
	≥50=3		≥12=3
						CatARTDurationMonths
	AgeCat2					<6=1
	<35=1					6-12=2
	≥35=2					≥12=3
								Cat12ARTDuration
			HIVDiag12Cat					≤12 mon=1
			≤12 mon=1					>12 mon=2
			>6 mon=2
